# Supplementary material for: Electroacupuncture Reduces Anxiety Associated With Inflammatory Bowel Disease By Acting on Cannabinoid CB1 Receptors in the Ventral Hippocampus in Mice
Source: Front Pharmacol. 2022 Jul 8;13:919553. doi: 10.3389/fphar.2022.919553 (PMC9305710; doi:10.3389/fphar.2022.919553)
Supplement: Supplementary file 2 [file DataSheet1.xlsx]

## Sheet: Sheet1
Figure 1C
Groups	Vehicle								TNBS								EA								sham EA
20mmHg	0	0	0	0	0	0	0	1	2	2	2	0	1	1	1	2	0	0	0	0	0	0	0	0	1	1	1	1	2	2	0	0
40mmHg	0	0	0	1	1	1	1	2	3	4	3	1	2	2	3	3	0	0	0	0	0	1	1	0	1	2	2	3	3	2	1	2
60mmHg	1	1	1	2	2	1	1	4	4	4	4	2	3	3	3	4	1	2	2	1	2	2	2	1	3	4	4	3	4	4	2	2
80mmHg	2	2	1	3	4	3	4	4	4	4	4	2	3	4	3	4	1	2	2	3	2	2	3	2	2	4	4	3	4	4	3	3
Figure 1D									Figure 1E
Groups	Vehicle	TNBS	EA	sham EA					Groups	Vehicle	TNBS	EA	sham EA
	6.52	3.92	24.92	8.04						34.4	15.4	36.62	20.2
	18.64	5.36	8.88	11.44						42.16	17.94	90.36	29.7
	26.64	3.48	23.12	8.92						29.39	10.32	26.88	38.83
	17.48	7.16	21.96	13.24						49.06	7.55	44.52	23.53
	21.52	12.36	19.36	6.2						33.39	17.23	38.78	17.94
	24.4	5.72	22.24	11.46						44.04	7.29	26.16	10.32
	29.12	8.58	13.8	8.62						32.68	5.9	45.53	7.55
	30.24	10.28	20.32	10.62						43.62	8.89	56.36	9.82
	26.72	11.36	24.62	15.78						38.88	20.54	54.36	10.38
Figure 2B									Figure 2C
Groups	Vehicle	TNBS	EA	sham EA					Groups	Vehicle	TNBS	EA	sham EA
	0	0.571429	0.0454545	0.333333						0.780445	2.32133	1.17863	1.48754
	0.0588235	0.363636	0.0909091	0.363636						0.875251	3.0518	0.996297	1.63524
	0.0277778	0.473684	0.111111	0.272727						0.681411	3.43351	0.783562	1.90815
	0.125	0.269231	0.0357143	0.258065						0.489545	3.6665	0.895414	1.58505
	0.04	0.25	0.107143	0.444444						1.07737	2.6217	1.033	1.69944
	0.0833333	0.409091	0.0322581	0.413793						1.18714	2.20397	0.43151	1.84462
										0.477942	2.55183	0.821687	1.44567
										0.225586	2.17521		2.19237
Figure 3B
Groups	Vehicle	TNBS	EA	sham EA
	0	1.0101	0.909091	0.892857
	2	2.04082	1.68067	3.8835
	0.892857	2.24719	2.91262	1
	2.43902	0.892857	4.7619	3.40909
	0.869565	0.917431	0.943396	1.81818
	2.5	0.819672	0.934579	0.990099
Figure 4C									Figure 4D
Groups	总共细胞	GAD67总细胞	GAD67&CB1共标	GAD67&CB1非共标					Groups	总共细胞	Neurogranin总细胞	Neurogranin&CB1共标	Neurogranin&CB1非共标
	120	27	5	22						189	45	3	42
	115	36	6	30						201	49	4	45
	109	28	5	23						199	35	5	30
	114.667	30.3333	5.33333	25						196.333	43	4	39
		0.264535	0.0465116	0.218023							0.219015	0.0203735	0.198642
Figure 5B
Groups	WT+vehicle								WT+TNBS								WT+EA
20mmHg	0	0	0	1	1	1	1	0	1	1	2	2	2	2	1	2	0	1	1	0	0	1	1	0
40mmHg	1	1	1	2	1	1	1	1	2	1	2	2	3	2	3	2	1	2	3	1	3	3	1	1
60mmHg	2	3	2	1	1	1	1	2	3	2	3	2	3	2	3	3	3	2	1	1	2	1	1	2
80mmHg	2	2	2	3	3	1	2	2	4	3	4	3	3	3	4	3	3	1	2	3	2	2	1	2
Groups	CB1Rf/f::mDIX-cre+Vehicle								CB1Rf/f::mDIX-cre+TNBS								CB1Rf/f::mDIX-cre+EA
20mmHg	0	0	0	0	0	0	1	1	1	1	1	1	2	1	1	1	1	1	1	0	0	1	0	1
40mmHg	1	1	0	2	0	1	1	1	1	3	1	2	1	1	3	2	1	2	2	1	1	1	1	1
60mmHg	2	2	2	3	0	2	1	1	2	1	1	2	2	3	3	2	2	2	1	3	1	1	1	2
80mmHg	2	1	2	4	2	1	1	2	3	3	2	4	3	3	4	3	2	1	2	3	1	2	1	2
Figure 5C									Figure 5D
Groups	WT+vehicle	WT+TNBS	WT+EA	CB1Rf/f::mDIX-cre+Vehicle	CB1Rf/f::mDIX-cre+TNBS	CB1Rf/f::mDIX-cre+EA			Groups	WT+vehicle	WT+TNBS	WT+EA	CB1Rf/f::mDIX-cre+Vehicle	CB1Rf/f::mDIX-cre+TNBS	CB1Rf/f::mDIX-cre+EA
	45.43	1.34	22.62	40	28.65	28.65				59.81	10.83	36.94	67.91	49.8	41.62
	35.57	10.24	22.72	41.78	29.72	29.72				35.62	3.74	35.41	57.44	49.45	40.67
	36.13	5.66	23.51	37.25	30.14	30.14				58.37	28.56	32.24	46.89	27.9	40.49
	37.16	6.22	23.57	43.56	30.36	30.36				57.69	17.87	42.09	56.39	37.08	40.25
	37.56	13.42	24.1	39.17	31.91	31.91				47.67	16.42	40.5	45.16	26.39	56.52
	37.59	13.71	25.38	47.19	32.23	32.23				36.24	13.69	58.18	35.02	23.39	39.48
	25.64	13.62	36.52	56.35	42.66	36.28				42.22	11.42	35.66	45.32	32.22	42.36
	31.06	11.58	28.96	48.62	32.67	43.23				39.68	18.42	42.36	41.26	43.54	32.42
Figure 6B
Groups	WT+vehicle								WT+TNBS								WT+EA
20mmHg	0	0	0	1	1	1	1	0	1	1	2	2	2	2	1	2	0	1	1	0	0	1	1	0
40mmHg	1	1	1	2	1	1	1	1	2	1	2	2	3	2	3	2	1	2	3	1	3	3	1	1
60mmHg	2	3	2	1	1	1	1	2	3	2	3	2	3	2	3	3	3	2	1	1	2	1	1	2
80mmHg	2	2	2	3	3	1	2	2	4	3	4	3	3	3	4	3	3	1	2	3	2	2	1	2
Groups	CB1Rf/f::Camkii-cre+Vehicle								CB1Rf/f::Camkii-cre+TNBS								CB1Rf/f::Camkii-cre+EA
20mmHg	0	1	0	0	0	1	0	0	1	0	1	1	0	1	2	2	0	1	0	0	0	1	1	1
40mmHg	1	2	0	2	0	3	0	1	1	2	2	2	2	1	2	3	3	2	1	1	2	1	1	1
60mmHg	2	3	2	3	1	2	1	1	2	3	1	2	3	3	3	3	2	1	2	1	2	1	2	1
80mmHg	2	4	2	4	3	1	1	2	3	4	3	4	2	3	4	3	2	2	2	1	3	3	2	2
Figure 6C									Figure 6D
Groups	WT+vehicle	WT+TNBS	WT+EA	CB1Rf/f::Camkii-cre+Vehicle	CB1Rf/f::Camkii-cre+TNBS	CB1Rf/f::Camkii-cre+EA			Groups	WT+vehicle	WT+TNBS	WT+EA	CB1Rf/f::Camkii-cre+Vehicle	CB1Rf/f::Camkii-cre+TNBS	CB1Rf/f::Camkii-cre+EA
	45.43	1.34	22.62	19.36	5.3	16.62				59.81	10.83	36.94	24.49	14.31	21.6
	35.57	10.24	22.72	12.39	6.35	15.34				35.62	3.74	35.41	22.34	23.21	20.86
	36.13	5.66	23.51	9.33	7.07	11.13				58.37	28.56	32.24	10.12	12.99	19.46
	37.16	6.22	23.57	11.15	7.93	18.89				57.69	17.87	42.09	13.54	12.03	34.32
	37.56	13.42	24.1	11.43	7.98	24.63				47.67	16.42	40.5	15.34	21.8	23.24
	37.59	13.71	25.38	12.48	8.48	23.32				36.24	13.69	58.18	18.92	11.04	31.21
	25.64	13.62	36.52	10.26	10.52	11.32				42.22	11.42	35.66	14.56	18.24	25.42
	31.06	11.58	28.96	15.32	21.32	15.25				39.68	18.42	42.36	16.22	15.54	18.63
